# Supplementary material for: Protected-Airway Local/Regional Analgesia-Dominant Strategy Versus General Anesthesia and ICU Length of Stay in Elderly Patients with Traumatic Intracranial Hemorrhage: A Propensity Score-Matched Cohort Study
Source: Medicina (Kaunas). 2026 Jun 30;62(7):1265. doi: 10.3390/medicina62071265 (PMC13414364; doi:10.3390/medicina62071265)
Supplement: Supplementary file 1 [file medicina-62-01265-s001.zip]

Archive with 1 entries (1 files):
- medicina-4318248-Supplementary Materials.pdf
